# Supplementary material for: Re-description, systematics and complete mitochondrial genome of Philheliuscoreanus (Shiraki, 1930) (Diptera, Syrphidae) in the Republic of Korea
Source: Biodivers Data J. 2025 Apr 7;13:e146720. doi: 10.3897/BDJ.13.e146720 (PMC11997609; doi:10.3897/BDJ.13.e146720)
Supplement: XML Treatment for Philhelius [file BDJ.13.e146720-treatment1.xml]

<!DOCTYPE tp:taxon-treatment
  PUBLIC "-//TaxonX//DTD Taxonomic Treatment Publishing DTD v0 20100105//EN" "tax-treatment-NSO.dtd">
<tp:taxon-treatment xmlns:tp="http://www.plazi.org/taxpub"><tp:treatment-meta><mixed-citation publication-type="journal"><person-group><name><surname>Kim</surname><given-names>Chan-Ouk</given-names></name><name><surname>Chang</surname><given-names>Gyu-Dong</given-names></name><name><surname>Han</surname><given-names>Ho-Yeon</given-names></name><name><surname>Song</surname><given-names>Jeong-Hun</given-names></name></person-group><article-title>Re-description, systematics and complete mitochondrial genome of <italic><tp:taxon-name><tp:taxon-name-part taxon-name-part-type="genus" reg="Philhelius">Philhelius</tp:taxon-name-part><tp:taxon-name-part taxon-name-part-type="species" reg="coreanus">coreanus</tp:taxon-name-part></tp:taxon-name></italic> (Shiraki, 1930) (<tp:taxon-name><tp:taxon-name-part taxon-name-part-type="order">Diptera</tp:taxon-name-part></tp:taxon-name>, <tp:taxon-name><tp:taxon-name-part taxon-name-part-type="family">Syrphidae</tp:taxon-name-part></tp:taxon-name>) in the Republic of Korea</article-title><source>Biodivers Data J</source><day>07</day><month>04</month><year>2025</year><volume>13</volume><pub-id pub-id-type="doi">10.3897/BDJ.13.e146720</pub-id></mixed-citation></tp:treatment-meta><tp:nomenclature><tp:taxon-name>
            <object-id xmlns:xlink="http://www.w3.org/1999/xlink" content-type="arpha" xlink:type="simple">69379183-9560-57DD-8A60-BD2517B949BC</object-id>
            <tp:taxon-name-part taxon-name-part-type="genus">Philhelius</tp:taxon-name-part>
            <object-id xmlns:xlink="http://www.w3.org/1999/xlink" xlink:type="simple" object-id-type="GBIF">https://www.gbif.org/species/226376984</object-id>
          </tp:taxon-name><tp:taxon-authority>Stephens, 1841</tp:taxon-authority><tp:nomenclature-citation-list><tp:nomenclature-citation><tp:taxon-name>
                <tp:taxon-name-part taxon-name-part-type="genus" reg="Philhelius">Philhelius</tp:taxon-name-part>
              </tp:taxon-name><comment> Stephens, 1841<xref ref-type="bibr" rid="B12340201">Stephens (1841)</xref>: 201. Type species: <italic><tp:taxon-name><tp:taxon-name-part taxon-name-part-type="genus" reg="Syrphus">Syrphus</tp:taxon-name-part><tp:taxon-name-part taxon-name-part-type="species" reg="ornatus">ornatus</tp:taxon-name-part></tp:taxon-name></italic> Meigen, 1822 = <italic><tp:taxon-name><tp:taxon-name-part taxon-name-part-type="genus" reg="Philhelius">Philhelius</tp:taxon-name-part><tp:taxon-name-part taxon-name-part-type="species" reg="pedissequus">pedissequus</tp:taxon-name-part></tp:taxon-name></italic> Harris, 1788.</comment></tp:nomenclature-citation><tp:nomenclature-citation><tp:taxon-name>
                <tp:taxon-name-part taxon-name-part-type="genus" reg="Xanthogramma">Xanthogramma</tp:taxon-name-part>
              </tp:taxon-name><comment> Schiner, 1861<xref ref-type="bibr" rid="B12689667">Schiner (1861)</xref>: 318. Type species: <italic><tp:taxon-name><tp:taxon-name-part taxon-name-part-type="genus" reg="Syrphus">Syrphus</tp:taxon-name-part><tp:taxon-name-part taxon-name-part-type="species" reg="ornatus">ornatus</tp:taxon-name-part></tp:taxon-name></italic> Meigen, 1822 = <italic><tp:taxon-name><tp:taxon-name-part taxon-name-part-type="genus" reg="Philhelius">Philhelius</tp:taxon-name-part><tp:taxon-name-part taxon-name-part-type="species" reg="pedissequus">pedissequus</tp:taxon-name-part></tp:taxon-name></italic> Harris, 1758. Synonymised by <xref ref-type="bibr" rid="B12339758">Evenhuis (2018)</xref>: 51–52.</comment></tp:nomenclature-citation><tp:nomenclature-citation><tp:taxon-name>
                <tp:taxon-name-part taxon-name-part-type="genus" reg="Olbiosyrphus">Olbiosyrphus</tp:taxon-name-part>
              </tp:taxon-name><comment> Mik, 1897<xref ref-type="bibr" rid="B12339988">Mik (1897)</xref>: 66. Type species: <italic><tp:taxon-name><tp:taxon-name-part taxon-name-part-type="genus" reg="Syrphus">Syrphus</tp:taxon-name-part><tp:taxon-name-part taxon-name-part-type="species" reg="laetus">laetus</tp:taxon-name-part></tp:taxon-name></italic> Fabricius, 1794. Synonymised by <xref ref-type="bibr" rid="B12340275">Vockeroth (1969)</xref>: 90.</comment></tp:nomenclature-citation><tp:nomenclature-citation><tp:taxon-name>
                <tp:taxon-name-part taxon-name-part-type="genus">Syrphus</tp:taxon-name-part>
                <tp:taxon-name-part taxon-name-part-type="species">ornatus</tp:taxon-name-part>
              </tp:taxon-name><comment> Meigen, 1822</comment></tp:nomenclature-citation></tp:nomenclature-citation-list></tp:nomenclature><tp:treatment-sec sec-type="Diagnosis"><title>Diagnosis</title><p>The members of the genus <italic><tp:taxon-name><tp:taxon-name-part taxon-name-part-type="genus" reg="Philhelius">Philhelius</tp:taxon-name-part></tp:taxon-name></italic> can be distinguished from other syrphid taxa by the following combination of characteristics [modified from <xref ref-type="bibr" rid="B12340275">Vockeroth (1969)</xref> and <xref ref-type="bibr" rid="B12340232">Thompson and Rotheray (1998)</xref>]: (1) postpronotum bare; (2) scutum predominantly black with distinct yellow lateral margins (Fig. <xref ref-type="fig" rid="F12442081">1</xref>A); (3) scutellum with the anterior half black and posterior half yellow approximately (Fig. <xref ref-type="fig" rid="F12442081">1</xref>A); (4) pleura predominantly black with yellow spots (Fig. <xref ref-type="fig" rid="F12442094">3</xref>); (5) dorsal and ventral katepisternal hair patches separated; (6) in male genitalia, postgonite relatively narrow and short, apico-dorsally with a long pointed upward hook (Fig. <xref ref-type="fig" rid="F12442096">4</xref>C); and (7) hypandrial lingula absent (Fig. <xref ref-type="fig" rid="F12442096">4</xref>C) and anteriorly with narrow concave corner in ventral view.</p></tp:treatment-sec><tp:treatment-sec><!--Section generated to contain objects referenced in tp:taxon-treatment.--><fig id="F12442081" position="float" orientation="portrait"><object-id xmlns:xlink="http://www.w3.org/1999/xlink" content-type="arpha" xlink:type="simple">1E6324C9-C8D4-5090-88CD-59F44C859152</object-id><object-id xmlns:xlink="http://www.w3.org/1999/xlink" content-type="doi" xlink:type="simple">10.3897/BDJ.13.e146720.figure1</object-id><label>Figure 1.</label><caption><p><italic><tp:taxon-name><tp:taxon-name-part taxon-name-part-type="genus" reg="Philhelius">Philhelius</tp:taxon-name-part><tp:taxon-name-part taxon-name-part-type="species" reg="coreanus">coreanus</tp:taxon-name-part></tp:taxon-name></italic>, males. <bold>A, B</bold> body, dorsal and lateral view; <bold>C–F</bold> abdomen: dorsal view (<bold>C, D</bold>); ventral view (<bold>E, F</bold>); <bold>G–I</bold> head: frontal view (<bold>G</bold>); dorsal view (<bold>H</bold>); lateral view (<bold>I</bold>).</p></caption><graphic xmlns:xlink="http://www.w3.org/1999/xlink" xlink:href="bdj-13-e146720-g001.jpg" position="float" id="oo_1209731.jpg" orientation="portrait" xlink:type="simple"><uri content-type="original_file" xlink:type="simple">https://binary.pensoft.net/fig/1209731</uri></graphic></fig><fig id="F12442094" position="float" orientation="portrait"><object-id xmlns:xlink="http://www.w3.org/1999/xlink" content-type="arpha" xlink:type="simple">ED17271F-D0FC-579D-8B7B-8F26FB10EFBC</object-id><object-id xmlns:xlink="http://www.w3.org/1999/xlink" content-type="doi" xlink:type="simple">10.3897/BDJ.13.e146720.figure3</object-id><label>Figure 3.</label><caption><p>Thorax of <italic><tp:taxon-name><tp:taxon-name-part taxon-name-part-type="genus" reg="Philhelius">Philhelius</tp:taxon-name-part><tp:taxon-name-part taxon-name-part-type="species" reg="coreanus">coreanus</tp:taxon-name-part></tp:taxon-name></italic> in lateral view, showing variation. <bold>A–C</bold> males; <bold>D–F</bold> females. Red arrows indicate areas with high variation.</p></caption><graphic xmlns:xlink="http://www.w3.org/1999/xlink" xlink:href="bdj-13-e146720-g003.jpg" position="float" id="oo_1209746.jpg" orientation="portrait" xlink:type="simple"><uri content-type="original_file" xlink:type="simple">https://binary.pensoft.net/fig/1209746</uri></graphic></fig><fig id="F12442096" position="float" orientation="portrait"><object-id xmlns:xlink="http://www.w3.org/1999/xlink" content-type="arpha" xlink:type="simple">73AC3544-8064-5F48-B9A7-A2CC2FA93B27</object-id><object-id xmlns:xlink="http://www.w3.org/1999/xlink" content-type="doi" xlink:type="simple">10.3897/BDJ.13.e146720.figure4</object-id><label>Figure 4.</label><caption><p>Male genitalia of <italic><tp:taxon-name><tp:taxon-name-part taxon-name-part-type="genus" reg="Philhelius">Philhelius</tp:taxon-name-part><tp:taxon-name-part taxon-name-part-type="species" reg="coreanus">coreanus</tp:taxon-name-part></tp:taxon-name></italic>. <bold>A</bold> lateral view; <bold>B</bold> caudal view; <bold>C</bold> hypandrium, lateral view; <bold>D</bold> phallus, lateral view; <bold>E, F</bold> basiphallus and distiphallus, lateral view, showing the general range of variation.</p></caption><graphic xmlns:xlink="http://www.w3.org/1999/xlink" xlink:href="bdj-13-e146720-g004.jpg" position="float" id="oo_1289059.jpg" orientation="portrait" xlink:type="simple"><uri content-type="original_file" xlink:type="simple">https://binary.pensoft.net/fig/1289059</uri></graphic></fig></tp:treatment-sec><ref-list><ref id="B12340201"><element-citation xmlns:xlink="http://www.w3.org/1999/xlink" publication-type="chapter" xlink:type="simple"><person-group person-group-type="author"><name name-style="western"><surname>Stephens</surname><given-names>J. F.</given-names></name></person-group><year>1841</year><chapter-title>A list of insects found near Harrietsham, in Kent. Together with the description of a new genus and species of Yponomeutidae</chapter-title><person-group person-group-type="editor"><name name-style="western"><surname>Newman</surname><given-names>E.</given-names></name></person-group><source>Entomological notes [part]</source><publisher-name>The Entomologist</publisher-name><size units="page">199–202</size></element-citation></ref><ref id="B12689667"><element-citation xmlns:xlink="http://www.w3.org/1999/xlink" publication-type="book" xlink:type="simple"><person-group person-group-type="author"><name name-style="western"><surname>Schiner</surname><given-names>Ignaz Rudolph</given-names></name></person-group><year>1861</year><source>Fauna Austriaca: die Fliegen (<tp:taxon-name><tp:taxon-name-part taxon-name-part-type="order">Diptera</tp:taxon-name-part></tp:taxon-name>) Nach der analytischen Methode bearb.,mit der Characteristik almmilicher europäischer Gattungen, der Beechraibung aller in Deutschland vorkommenden Arten und der Aufzahlung aller bisher beschriebenen europaischen Arten. C. Gerolds Sohn</source><publisher-name>Vienna, Austria</publisher-name></element-citation></ref><ref id="B12339758"><element-citation xmlns:xlink="http://www.w3.org/1999/xlink" publication-type="article" xlink:type="simple"><person-group person-group-type="author"><name name-style="western"><surname>Evenhuis</surname><given-names>N. L.</given-names></name></person-group><year>2018</year><article-title>Nomenclatural studies toward a World List of <tp:taxon-name><tp:taxon-name-part taxon-name-part-type="order">Diptera</tp:taxon-name-part></tp:taxon-name> genus-group names. Part VI: Daniel William Coquillett</article-title><source>Zootaxa</source><volume>4381</volume><issue>1</issue><fpage>1</fpage><lpage>95</lpage><pub-id pub-id-type="doi">10.11646/zootaxa.4381.1.1</pub-id></element-citation></ref><ref id="B12339988"><element-citation xmlns:xlink="http://www.w3.org/1999/xlink" publication-type="article" xlink:type="simple"><person-group person-group-type="author"><name name-style="western"><surname>Mik</surname><given-names>Josef</given-names></name></person-group><year>1897</year><article-title>Einige Bemerkungen zur Dipteren-Familie der Syrphiden</article-title><source>Wiener Entomologische Zeitung</source><volume>16</volume><issue>2</issue><fpage>61</fpage><lpage>66</lpage><pub-id pub-id-type="doi">10.5962/bhl.part.12834</pub-id></element-citation></ref><ref id="B12340275"><element-citation xmlns:xlink="http://www.w3.org/1999/xlink" publication-type="article" xlink:type="simple"><person-group person-group-type="author"><name name-style="western"><surname>Vockeroth</surname><given-names>J. R.</given-names></name></person-group><year>1969</year><article-title>A revision of the genera of the <tp:taxon-name><tp:taxon-name-part taxon-name-part-type="tribe">Syrphini</tp:taxon-name-part></tp:taxon-name> (<tp:taxon-name><tp:taxon-name-part taxon-name-part-type="order">Diptera</tp:taxon-name-part></tp:taxon-name>: <tp:taxon-name><tp:taxon-name-part taxon-name-part-type="family">Syrphidae</tp:taxon-name-part></tp:taxon-name>)</article-title><source>The Memoirs of the Entomological Society of Canada</source><volume>101</volume><issue>S62</issue><fpage>5</fpage><lpage>176</lpage><pub-id pub-id-type="doi">10.4039/entm10162fv</pub-id></element-citation></ref><ref id="B12340232"><element-citation xmlns:xlink="http://www.w3.org/1999/xlink" publication-type="chapter" xlink:type="simple"><person-group person-group-type="author"><name name-style="western"><surname>Thompson</surname><given-names>F. C.</given-names></name><name name-style="western"><surname>Rotheray</surname><given-names>G.</given-names></name></person-group><year>1998</year><chapter-title>Family Syrphidae</chapter-title><person-group person-group-type="editor"><name name-style="western"><surname>Papp</surname><given-names>L.</given-names></name><name name-style="western"><surname>Darvas</surname><given-names>B.</given-names></name></person-group><source>Manual of Palaearctic <tp:taxon-name><tp:taxon-name-part taxon-name-part-type="order">Diptera</tp:taxon-name-part></tp:taxon-name>, Vol. 3</source><publisher-name>Science Herald</publisher-name><publisher-loc>Budapest</publisher-loc><size units="page">81–139</size></element-citation></ref></ref-list></tp:taxon-treatment>
